# Supplementary material for: Alterations in expression of endometrial genes coding for proteins secreted into the uterine lumen during conceptus elongation in cattle
Source: BMC Genomics. 2013 May 10;14:321. doi: 10.1186/1471-2164-14-321 (PMC3663781; doi:10.1186/1471-2164-14-321)
Supplement: Additional file 1: Table S1 — Average expression values in transcripts per million (TPM±SEM) for genes with a cellular component of extracellular space in the endometrium of cyclic heifers on Day 13 of the estrous cycle. No detecteble expression values for these genes was observed in the ovoid conceputs at the same stage following estrus (Day 13). [file 1471-2164-14-321-S1.xlsx]

## Sheet: Sheet1
Supplementary Table 1. Average expression values in transcripts per million (TPM±SEM) for genes with a cellular component of extracellular space in the endometrium of cyclic heifers on Day 13 of the estrous cycle. No detecteble expression values for these genes was observed in the ovoid conceputs at the same stage following estrus (Day 13).
Gene name	Gene description	Ensembl gene ID	Function	Average TPM Endometrium	SEM
MGP	Matrix Gla protein	ENSBTAT00000016414	Other	1732.38	144.066
PENK	Proenkephalin	ENSBTAT00000006478	Other	1278.03	336.821
DCN	Decorin	ENSBTAT00000004562	Other	1048.59	136.242
COL3A1	Collagen, type III, alpha 1	ENSBTAT00000038678	Other	819.65	69.5072
COL1A2	Collagen, type I, alpha 2	ENSBTAT00000033863	Other	702.758	63.2136
SPARCL1	SPARC-like 1 (hevin)	ENSBTAT00000005348	Other	436.298	46.4217
APOD	Apolipoprotein D	ENSBTAT00000046493	Transporter	314.508	25.7967
PIP	Prolactin-induced protein	ENSBTAT00000008743	Other	283.324	19.9086
AZGP1	Alpha-2-glycoprotein 1, zinc-binding	ENSBTAT00000037204	Transporter	243.482	22.9391
PLAT	Plasminogen activator, tissue	ENSBTAT00000001642	Peptidase	211.602	12.068
SAA1	Serum amyloid A1	ENSBTAT00000056173	Transporter	190.652	42.8992
LUM	Lumican	ENSBTAT00000002279	Other	190.088	23.7586
CLEC3B	C-type lectin domain family 3, member B	ENSBTAT00000024391	Other	186.094	28.6082
AGT	Angiotensinogen (serpin Peptidase inhibitor, clade A, member 8)	ENSBTAT00000046344	Growth factor	132.07	17.1987
ISG15	ISG15 ubiquitin-like modifier	ENSBTAT00000019573	Other	131.98	85.8556
PRSS16	Protease, serine, 16 (thymus)	ENSBTAT00000054181	Peptidase	121.614	24.2031
PDZK1IP1	PDZK1 interacting protein 1	ENSBTAT00000003309	Other	107.12	28.4578
RNASE1	Ribonuclease, RNase A family, 1 (pancreatic)	ENSBTAT00000006510	Enzyme	99.908	11.8822
SPON2	Spondin 2, extracellular matrix protein	ENSBTAT00000005582	Other	89.712	16.5185
CPN1	CarboxyPeptidase N, polypeptide 1	ENSBTAT00000032932	Peptidase	70.338	11.6129
SEMA3C	Sema domain, immunoglobulin domain (Ig), short basic domain, secreted, (semaphorin) 3C	ENSBTAT00000008076	Other	65.948	5.09403
CXCL16	Chemokine (C-X-C motif) ligand 16	ENSBTAT00000024371	Cytokine	64.088	8.78036
C1QB	Complement component 1, q subcomponent, B chain	ENSBTAT00000014871	Other	58.896	14.8462
IGF1	Insulin-like Growth factor 1 (somatomedin C)	ENSBTAT00000043595	Growth factor	56.546	7.01624
EMCN	Endomucin	ENSBTAT00000048484	Other	55.636	10.1408
ECM2 (includes EG:1842)	Extracellular matrix protein 2, female organ and adipocyte specific	ENSBTAT00000015726	Other	51.348	6.60422
VWF	von Willebrand factor	ENSBTAT00000016273	Other	50.994	9.87511
SMPDL3B	Sphingomyelin phosphodiesterase, acid-like 3B	ENSBTAT00000017279	Enzyme	49.952	4.75168
1100001G20Rik	RIKEN cDNA 1100001G20 gene	ENSBTAT00000048100	Other	40.6	31.4912
C1QA	Complement component 1, q subcomponent, A chain	ENSBTAT00000040146	Other	40.062	5.10811
TNXB	Tenascin XB	ENSBTAT00000001893	Other	39.842	7.15806
PI15	Peptidase inhibitor 15	ENSBTAT00000026091	Other	39.344	7.14716
PCOLCE2 (includes EG:26577)	Procollagen C-endoPeptidase enhancer 2	ENSBTAT00000055636	Other	38.854	5.37596
C1QC	Complement component 1, q subcomponent, C chain	ENSBTAT00000014865	Other	35.628	9.00394
CCL14	Chemokine (C-C motif) ligand 14	ENSBTAT00000014215	Cytokine	33.376	5.04892
TNFSF10	Tumor necrosis factor (ligand) superfamily, member 10	ENSBTAT00000025281	Cytokine	31.87	2.78851
ISLR	Immunoglobulin superfamily containing leucine-rich repeat	ENSBTAT00000007913	Other	31.08	8.96257
FBN1	Fibrillin 1	ENSBTAT00000002944	Other	30.848	3.23888
ADAMTS5	ADAM metalloPeptidase with thrombospondin type 1 motif, 5	ENSBTAT00000000849	Peptidase	29.134	3.53159
PLA1A	Phospholipase A1 member A	ENSBTAT00000012361	Enzyme	28.988	3.14413
HSD17B13	Hydroxysteroid (17-beta) dehydrogenase 13	ENSBTAT00000038453	Enzyme	27.714	6.09748
LTF	Lactotransferrin	ENSBTAT00000001704	Peptidase	27.284	5.61385
EFEMP1	EGF containing fibulin-like extracellular matrix protein 1	ENSBTAT00000023206	Enzyme	25.966	1.81991
AMY2A	Amylase, alpha 2A (pancreatic)	ENSBTAT00000025421	Enzyme	24.982	2.15254
NDP	Norrie disease (pseudoglioma)	ENSBTAT00000016757	Growth factor	23.366	2.17276
FGL2	Fibrinogen-like 2	ENSBTAT00000012815	Peptidase	23.058	5.50383
SCG5	Secretogranin V (7B2 protein)	ENSBTAT00000046291	Other	22.932	2.75304
DLL4	Delta-like 4 (Drosophila)	ENSBTAT00000013680	Other	22.916	1.76248
COL5A3	Collagen, type V, alpha 3	ENSBTAT00000013440	Other	22.712	1.039
ADAMTS10	ADAM metalloPeptidase with thrombospondin type 1 motif, 10	ENSBTAT00000018887	Peptidase	22.258	1.09409
COL16A1	Collagen, type XVI, alpha 1	ENSBTAT00000038016	Other	22.166	1.86942
FMOD	Fibromodulin	ENSBTAT00000056352	Other	21.766	3.02308
RNASE6	Ribonuclease, RNase A family, k6	ENSBTAT00000011585	Enzyme	20.974	3.49073
MAMDC2	MAM domain containing 2	ENSBTAT00000023092	Other	20.9	2.0905
PRELP	Proline/arginine-rich end leucine-rich repeat protein	ENSBTAT00000023709	Other	20.212	5.10417
OLFML2A	Olfactomedin-like 2A	ENSBTAT00000006372	Other	17.786	1.31832
PDGFD	Platelet derived Growth factor D	ENSBTAT00000049292	Growth factor	17.728	1.09713
ADAMDEC1	ADAM-like, decysin 1	ENSBTAT00000001496	Peptidase	17.566	3.49043
LOXL1	Lysyl oxidase-like 1	ENSBTAT00000011978	Enzyme	17.566	1.07342
PLXDC2	Plexin domain containing 2	ENSBTAT00000012472	Other	17.564	1.89143
NOV	Nephroblastoma overexpressed gene	ENSBTAT00000002689	Growth factor	17.224	3.27998
PTX3	Pentraxin 3, long	ENSBTAT00000011863	Other	17.142	4.7651
MMP19	Matrix metalloPeptidase 19	ENSBTAT00000011924	Peptidase	16.98	1.73794
WNT16	Wingless-type MMTV integration site family, member 16	ENSBTAT00000003825	Other	16.248	1.84499
HSPB11	Heat shock protein family B (small), member 11	ENSBTAT00000009357	Other	15.466	1.74956
COL9A3	Collagen, type IX, alpha 3	ENSBTAT00000020699	Other	15.184	5.14939
DPT	Dermatopontin	ENSBTAT00000028263	Other	14.888	2.14031
ARSJ	Arylsulfatase family, member J	ENSBTAT00000023672	Enzyme	14.502	1.05169
ARSK	Arylsulfatase family, member K	ENSBTAT00000026877	Enzyme	14.358	2.71956
KLK4	Kallikrein-related Peptidase 4	ENSBTAT00000027207	Peptidase	14.098	1.35466
C8orf84	Chromosome 8 open reading frame 84	ENSBTAT00000022924	Other	13.97	3.04607
LTBP1	Latent transforming Growth factor beta binding protein 1	ENSBTAT00000055559	Other	13.954	2.11055
CCL5	Chemokine (C-C motif) ligand 5	ENSBTAT00000009463	Cytokine	13.462	2.88949
WFDC1	WAP four-disulfide core domain 1	ENSBTAT00000016132	Other	13.406	0.437968
ANG	Angiogenin, ribonuclease, RNase A family, 5	ENSBTAT00000052803	Enzyme	12.952	1.08408
CELA1	Chymotrypsin-like elastase family, member 1	ENSBTAT00000011718	Peptidase	12.738	3.37544
COL22A1	Collagen, type XXII, alpha 1	ENSBTAT00000031507	Other	12.568	1.84693
OLFML1	Olfactomedin-like 1	ENSBTAT00000045505	Other	12.086	2.1488
CFI	Complement factor I	ENSBTAT00000048867	Peptidase	12.042	0.89717
FAM3B	Family with sequence similarity 3, member B	ENSBTAT00000043762	Cytokine	11.906	1.07604
OGN	Osteoglycin	ENSBTAT00000015694	Growth factor	11.356	2.16706
MSTN	Myostatin	ENSBTAT00000015674	Growth factor	11.174	2.25342
C1QTNF1	C1q and tumor necrosis factor related protein 1	ENSBTAT00000008228	Other	11.11	0.689036
WNT2	Wingless-type MMTV integration site family member 2	ENSBTAT00000010650	Cytokine	10.878	1.59159
ANGPT4	Angiopoietin 4	ENSBTAT00000029073	Growth factor	10.868	0.703743
ADAMTS2	ADAM metalloPeptidase with thrombospondin type 1 motif, 2	ENSBTAT00000019526	Peptidase	10.716	0.722078
LRP4	Low density lipoprotein receptor-related protein 4	ENSBTAT00000043997	Other	10.572	0.447185
IL18 (includes EG:16173)	iInterleukin 18 (interferon-gamma-inducing factor)	ENSBTAT00000000344	Cytokine	10.002	2.36248
COLQ	Collagen-like tail subunit (single strand of homotrimer) of asymmetric acetylcholinesterase	ENSBTAT00000030369	Other	9.424	1.50696
CA11	Carbonic anhydrase XI	ENSBTAT00000008890	Enzyme	9.382	1.03963
PCSK5	Proprotein convertase subtilisin/kexin type 5	ENSBTAT00000036658	Peptidase	9.28	1.20485
IGJ	Immunoglobulin J polypeptide, linker protein for immunoglobulin alpha and mu polypeptides	ENSBTAT00000024666	Other	9.03	1.10984
ECM1 (includes EG:100332249)	Extracellular matrix protein 1	ENSBTAT00000004959	Transporter	8.92	1.17652
LGI4	Leucine-rich repeat LGI family, member 4	ENSBTAT00000025189	Other	8.718	1.06529
LOX	Lysyl oxidase	ENSBTAT00000017275	Enzyme	8.512	1.3559
LAMB3	Laminin, beta 3	ENSBTAT00000022005	Transporter	8.478	0.416046
CCL16	Chemokine (C-C motif) ligand 16	ENSBTAT00000009464	Cytokine	8.464	0.938353
ADAMTS13	ADAM metalloPeptidase with thrombospondin type 1 motif, 13	ENSBTAT00000020085	Peptidase	8.154	0.511279
CP	Ceruloplasmin (ferroxidase)	ENSBTAT00000016137	Enzyme	8.108	1.28666
TFF3	Trefoil factor 3 (intestinal)	ENSBTAT00000028349	Other	7.768	2.17675
CXCL2	Chemokine (C-X-C motif) ligand 2	ENSBTAT00000045994	Cytokine	7.284	1.07361
PTHLH	Parathyroid hormone-like hormone	ENSBTAT00000043154	Other	7.038	2.09486
TGFB2	Transforming Growth factor, beta 2	ENSBTAT00000007053	Growth factor	6.992	1.30907
ASPN	Asporin	ENSBTAT00000035046	Other	6.336	1.20804
CXCL10	Chemokine (C-X-C motif) ligand 10	ENSBTAT00000039533	Cytokine	6.222	1.83198
POSTN	Periostin, osteoblast specific factor	ENSBTAT00000016499	Other	5.92	1.0433
DNAI1	Dynein, axonemal, intermediate chain 1	ENSBTAT00000011254	Other	5.858	0.873364
LRRC17	Leucine rich repeat containing 17	ENSBTAT00000033775	Other	5.74	1.06898
FGF1	Fibroblast Growth factor 1 (acidic)	ENSBTAT00000043056	Growth factor	5.568	1.17263
FGL1	Fibrinogen-like 1	ENSBTAT00000021534	Other	5.388	0.949923
LTBP2	Latent transforming Growth factor beta binding protein 2	ENSBTAT00000029274	Other	5.366	1.20284
CBLN3	Cerebellin 3 precursor	ENSBTAT00000014103	Other	5.176	0.916311
KERA	Keratocan	ENSBTAT00000019066	Other	5.174	1.19337
MST1 (includes EG:15235)	Macrophage stimulating 1 (hepatocyte Growth factor-like)	ENSBTAT00000030663	Growth factor	5.172	0.755172
ANGPT2	Angiopoietin 2	ENSBTAT00000014656	Growth factor	5.018	0.677018
COL4A3	Collagen, type IV, alpha 3 (Goodpasture antigen)	ENSBTAT00000028418	Other	4.88	1.46214
VIT	Vitrin	ENSBTAT00000034836	Other	4.722	1.32355
INHBB	Inhibin, beta B	ENSBTAT00000045410	Growth factor	4.566	1.17509
A2M	Alpha-2-macroglobulin	ENSBTAT00000006167	Transporter	4.566	0.598737
THBS2	Thrombospondin 2	ENSBTAT00000044595	Other	4.49	2.754
TGFA	Transforming Growth factor, alpha	ENSBTAT00000001037	Growth factor	4.428	1.06296
IL33	Interleukin 33	ENSBTAT00000024412	Cytokine	4.372	0.91691
CCL25	Chemokine (C-C motif) ligand 25	ENSBTAT00000007331	Cytokine	4.338	0.825442
ANGPTL4	Angiopoietin-like 4	ENSBTAT00000003204	Other	4.292	0.647019
FBN2 (includes EG:14119)	Fibrillin 2	ENSBTAT00000020360	Other	4.186	0.461309
IBSP	Integrin-binding sialoprotein	ENSBTAT00000000595	Other	4.18	1.83036
EDN1	Endothelin 1	ENSBTAT00000010649	Cytokine	4.104	0.747787
F13A1	Coagulation factor XIII, A1 polypeptide	ENSBTAT00000009559	Enzyme	4.054	0.959159
EBI3	Epstein-Barr virus induced 3	ENSBTAT00000017046	Cytokine	4.02	0.992739
KLK10	Kallikrein-related Peptidase 10	ENSBTAT00000031780	Peptidase	3.794	0.565991
C1QTNF2	C1q and tumor necrosis factor related protein 2	ENSBTAT00000001801	Other	3.752	0.617134
PCDH18	Protocadherin 18	ENSBTAT00000020655	Other	3.648	0.556771
HGF	Hepatocyte Growth factor (hepapoietin A; scatter factor)	ENSBTAT00000023490	Growth factor	3.608	0.781277
CMA1	Chymase 1, mast cell	ENSBTAT00000052512	Peptidase	3.574	1.14218
MMP7	Matrix metalloPeptidase 7 (matrilysin, uterine)	ENSBTAT00000006029	Peptidase	3.532	1.14652
FGF11	Fibroblast Growth factor 11	ENSBTAT00000025622	Growth factor	3.528	0.395997
C2	Complement component 2	ENSBTAT00000045436	Peptidase	3.446	0.684826
IL34	Interleukin 34	ENSBTAT00000049652	Other	3.432	0.521262
IL12A	Interleukin 12A (natural killer cell stimulatory factor 1, cytotoxic lymphocyte maturation factor 1, p35)	ENSBTAT00000020153	Cytokine	3.414	0.594917
TTR	Transthyretin	ENSBTAT00000014585	Transporter	3.4	1.40853
NPY	Neuropeptide Y	ENSBTAT00000005903	Other	3.24	0.946874
IL15 (includes EG:16168)	Interleukin 15	ENSBTAT00000024226	Cytokine	3.216	0.970972
METRN	Meteorin, glial cell differentiation regulator	ENSBTAT00000026901	Other	3.162	0.348086
PROZ	Protein Z, vitamin K-dependent plasma glycoprotein	ENSBTAT00000025894	Peptidase	3.126	0.553287
BTC	Betacellulin	ENSBTAT00000005549	Growth factor	3.068	0.592658
LEAP2	Liver expressed antimicrobial peptide 2	ENSBTAT00000025186	Other	3.05	1.70969
CXCL9	Chemokine (C-X-C motif) ligand 9	ENSBTAT00000002257	Cytokine	3.046	2.13089
LYZ	Lysozyme	ENSBTAT00000038266	Enzyme	3.028	0.849979
COCH	Coagulation factor C homolog, cochlin (Limulus polyphemus)	ENSBTAT00000053676	Other	2.998	1.07405
BGLAP	Bone gamma-carboxyglutamate (gla) protein	ENSBTAT00000053458	Other	2.972	0.84721
NTN4	Netrin 4	ENSBTAT00000004136	Other	2.768	0.557901
SLC46A3	Solute carrier family 46, member 3	ENSBTAT00000011448	Other	2.71	0.265819
ADAMTS15	ADAM metalloPeptidase with thrombospondin type 1 motif, 15	ENSBTAT00000022420	Peptidase	2.634	0.485743
CXCL14	Chemokine (C-X-C motif) ligand 14	ENSBTAT00000008803	Cytokine	2.622	0.288884
IL16	Interleukin 16	ENSBTAT00000014556	Cytokine	2.578	0.244446
WISP1	WNT1 inducible signaling pathway protein 1	ENSBTAT00000000946	Other	2.52	0.706279
IL25	Interleukin 25	ENSBTAT00000008806	Cytokine	2.514	1.1657
SHBG	Sex hormone-binding globulin	ENSBTAT00000005537	Other	2.512	0.233354
FAM3D	Family with sequence similarity 3, member D	ENSBTAT00000031567	Cytokine	2.49	0.967404
CPA3	CarboxyPeptidase A3 (mast cell)	ENSBTAT00000019982	Peptidase	2.482	1.1121
IL1RN	Interleukin 1 receptor antagonist	ENSBTAT00000026209	Cytokine	2.464	0.603395
PCDP1	Primary ciliary dyskinesia protein 1	ENSBTAT00000011930	Other	2.364	0.462748
ZPBP2	Zona pellucida binding protein 2	ENSBTAT00000043078	Other	2.306	0.778586
COL4A6	Collagen, type IV, alpha 6	ENSBTAT00000018292	Other	2.108	0.460135
CELA2A	Chymotrypsin-like elastase family, member 2A	ENSBTAT00000034039	Peptidase	1.964	0.469016
CCL28	Chemokine (C-C motif) ligand 28	ENSBTAT00000002036	Cytokine	1.898	0.497679
SMOC1	SPARC related modular calcium binding 1	ENSBTAT00000043227	Other	1.884	0.466493
SERPINA1	Serpin Peptidase inhibitor, clade A (alpha-1 antiproteinase, antitrypsin), member 1	ENSBTAT00000004927	Other	1.856	0.724504
SCG3	Secretogranin III	ENSBTAT00000023512	Other	1.826	0.819528
WNT9A	Wingless-type MMTV integration site family, member 9A	ENSBTAT00000027007	Other	1.814	0.140236
KLK15	Kallikrein-related Peptidase 15	ENSBTAT00000024680	Peptidase	1.728	0.483822
MEST	Mesoderm specific transcript homolog (mouse)	ENSBTAT00000044831	Peptidase	1.702	0.260526
WISP2	WNT1 inducible signaling pathway protein 2	ENSBTAT00000007931	Growth factor	1.668	0.328411
CSPG5	Chondroitin sulfate proteoglycan 5 (neuroglycan C)	ENSBTAT00000052064	Growth factor	1.614	0.371195
CCL2	Chemokine (C-C motif) ligand 2	ENSBTAT00000013146	Cytokine	1.592	0.676102
NGF	Nerve Growth factor (beta polypeptide)	ENSBTAT00000009796	Growth factor	1.57	0.436039
FAM19A5	Family with sequence similarity 19 (chemokine (C-C motif)-like), member A5	ENSBTAT00000031229	Other	1.542	0.52178
IFNW1	Interferon, omega 1	ENSBTAT00000030159	Cytokine	1.534	0.36048
GDF10	Growth differentiation factor 10	ENSBTAT00000001351	Growth factor	1.528	0.277658
C18orf54	Chromosome 18 open reading frame 54	ENSBTAT00000010737	Other	1.498	0.462973
ACRBP	Acrosin binding protein	ENSBTAT00000048539	Other	1.476	0.319822
ABI3BP	ABI family, member 3 (NESH) binding protein	ENSBTAT00000057490	Other	1.462	0.275053
CECR1	Cat eye syndrome chromosome region, candidate 1	ENSBTAT00000023021	Enzyme	1.352	0.420374
CRHBP	Corticotropin releasing hormone binding protein	ENSBTAT00000026905	Other	1.344	0.314684
C7	Complement component 7	ENSBTAT00000056663	Other	1.336	0.40734
BMP3	Bone morphogenetic protein 3	ENSBTAT00000023468	Growth factor	1.3	0.319202
OVGP1	Oviductal glycoprotein 1, 120kDa	ENSBTAT00000049297	Enzyme	1.296	0.108009
ZP2	Zona pellucida glycoprotein 2 (sperm receptor)	ENSBTAT00000015289	Other	1.27	0.281336
PRG3	Proteoglycan 3	ENSBTAT00000027035	Other	1.246	0.43046
CCL20	Chemokine (C-C motif) ligand 20	ENSBTAT00000028430	Cytokine	1.226	0.428037
PAMR1	Peptidase domain containing associated with muscle regeneration 1	ENSBTAT00000016767	Peptidase	1.226	0.267556
ADAMTS12	ADAM metalloPeptidase with thrombospondin type 1 motif, 12	ENSBTAT00000016677	Peptidase	1.194	0.199715
CPZ	CarboxyPeptidase Z	ENSBTAT00000019695	Peptidase	1.174	0.232177
ADAMTS16	ADAM metalloPeptidase with thrombospondin type 1 motif, 16	ENSBTAT00000024569	Other	1.14	0.296985
ANGPTL1	Angiopoietin-like 1	ENSBTAT00000014193	Other	1.138	0.397774
TNFSF8	Tumor necrosis factor (ligand) superfamily, member 8	ENSBTAT00000036456	Cytokine	1.122	0.207012
GDF6	Growth differentiation factor 6	ENSBTAT00000010110	Growth factor	1.108	0.132755
TCAM1	Testicular cell adhesion molecule 1 homolog (mouse), pseudogene	ENSBTAT00000034769	Other	1.106	0.134373
ESM1	Endothelial cell-specific molecule 1	ENSBTAT00000005529	Growth factor	1.094	0.141619
INHA	Inhibin, alpha	ENSBTAT00000013154	Growth factor	1.084	0.350237
ADAMTS14	ADAM metalloPeptidase with thrombospondin type 1 motif, 14	ENSBTAT00000028224	Peptidase	1	0.105024
C5	Complement component 5	ENSBTAT00000016204	Cytokine	0.936	0.248326
AMH	Anti-Mullerian hormone	ENSBTAT00000019912	Growth factor	0.91	0.178101
TLL2	Tolloid-like 2	ENSBTAT00000015593	Peptidase	0.894	0.193613
GREM1	Gremlin 1	ENSBTAT00000009823	Other	0.85	0.260231
COL21A1	Collagen, type XXI, alpha 1	ENSBTAT00000001189	Other	0.8	0.173925
PON3	Paraoxonase 3	ENSBTAT00000049076	Enzyme	0.768	0.222922
XCL2	Chemokine (C motif) ligand 2	ENSBTAT00000013111	Cytokine	0.646	0.172122
